# Supplementary material for: Intranasal delivery of a rationally attenuated SARS-CoV-2 is immunogenic and protective in Syrian hamsters
Source: Nat Commun. 2022 Nov 10;13:6792. doi: 10.1038/s41467-022-34571-4 (PMC9648440; doi:10.1038/s41467-022-34571-4)
Supplement: Supplementary file 2 — Supplementary Data File [file 41467_2022_34571_MOESM2_ESM.xlsx]

## Sheet: METADATA 
# High-throughput sequencing metadata template. (Version: April 28, 2020)
# All fields in this template must be completed.
# See METADATA EXAMPLES in tabs at the foot of this page.
# Field names (in blue on this page) should not be edited. Hover over cells containing field names to view field content guidelines.
# Human data. If there are patient privacy concerns regarding making data fully public through GEO, please submit to NCBI's dbGaP (http://www.ncbi.nlm.nih.gov/gap/) database. dbGaP has controlled access mechanisms and is an appropriate resource for hosting sensitive patient data.
SERIES
# This section describes the overall study. Complete all fields.
title	A Single Intranasal Vaccination with a Rationally Attenuated SARS-CoV-2 Elicits Strong Humoral Immune Response and Protects Syrian Hamsters
summary	Very few live attenuated severe acute respiratory syndrome coronavirus 2 (SARS-CoV-2) vaccines are currently in pre-clinical or clinical development. We rationally attenuated SARS-CoV-2 (isolate WA1/2020) by removing the polybasic cleavage site within the spike protein and the open reading frames (ORFs) 6-8, and by introducing a pair of mutations into the non-structural protein 1 (Nsp1). The deri…
overall design	For challenge studies, adult (6-12 months old, male) Syrian hamsters were used. To test attenuation of recombinant SARS-CoV-2 viruses in vivo, adult K18-hACE2 transgenic mice were divided into five groupsand intranasally inoculated with 10^5 plaque forming unit (PFU) of WA1/2020 (n=3), DPRRA (n=4), Nsp1-K164A/H165A(n=3), and Nsp1-N128S/K129E (n=4) or left uninfected (n=2). To assess changes at th…
contributor	Shufeng, Liu
contributor	Charles,B,Stauft
contributor	Prabhuanand, Selvaraj
contributor	Prabha,Chandrasekaran
contributor	Chao-Kai,Chou
contributor	Wells,W,Wu
contributor	Christopher,Z,Lien
contributor	Clement,A,Meseda
contributor	Cyntia,L,Pedro
contributor	Matthew,F,Starost
contributor	Jerry,P, Weir
contributor	Tony,T,Wang
supplementary file	Liu et al_2022_RNAseq_TPKM
SAMPLES
# Thoroughly describe each of the biological Samples under investigation. Tissue/cell type/cell line information is required.
# Include all biological and experimental variables in characteristics columns (for example, characteristics: tissue, characteristics: cell type, characteristics: treatment, characteristics: genotype, characteristics: disease state or any clinical variables, etc...)
# -> -> KEEP SCROLLING TO THE RIGHT FOR IMPORTANT FIELDS; RAW AND PROCESSED FILES MUST BE LISTED IN THIS SECTION -> ->
Sample name	title	source name	organism	characteristics: tissue	characteristics: Age	characteristics: genotype	characteristics: Treatment	molecule	description	processed data file	raw file	raw file
L1_361L_S1	Naïve_rep1	Lung	Mesocricetus auratus	Lung	6-12 months old	wild type	No Challenge	total RNA		Liu et al_2022_RNAseq_TPKM.xls	L1_361L_S1_R1_001.fastq.gz	L1_361L_S1_R2_001.fastq.gz
L2_348L_S2	WA1/2020_rep2	Lung	Mesocricetus auratus	Lung	6-12 months old	wild type	Challenge with WA1/2020 SARS-CoV-2 Virus	total RNA		Liu et al_2022_RNAseq_TPKM.xls	L2_348L_S2_R1_001.fastq.gz	L2_348L_S2_R2_001.fastq.gz
L3_351L_S3	DPRRA_rep2	Lung	Mesocricetus auratus	Lung	6-12 months old	wild type	Challenge with DPRRA SARS-CoV-2 Virus	total RNA		Liu et al_2022_RNAseq_TPKM.xls	L3_351L_S3_R1_001.fastq.gz	L3_351L_S3_R2_001.fastq.gz
L4_350L_S4	DPRRA_rep1	Lung	Mesocricetus auratus	Lung	6-12 months old	wild type	Challenge with DPRRA SARS-CoV-2 Virus	total RNA		Liu et al_2022_RNAseq_TPKM.xls	L4_350L_S4_R1_001.fastq.gz	L4_350L_S4_R2_001.fastq.gz
L5_359L_S5	Nsp1-K164A/H165A_rep3	Lung	Mesocricetus auratus	Lung	6-12 months old	wild type	Challenge with Nsp1-K164A/H165A SARS-CoV-2 Virus	total RNA		Liu et al_2022_RNAseq_TPKM.xls	L5_359L_S5_R1_001.fastq.gz	L5_359L_S5_R2_001.fastq.gz
L6_358L_S6	Nsp1-K164A/H165A_rep2	Lung	Mesocricetus auratus	Lung	6-12 months old	wild type	Challenge with Nsp1-K164A/H165A SARS-CoV-2 Virus	total RNA		Liu et al_2022_RNAseq_TPKM.xls	L6_358L_S6_R1_001.fastq.gz	L6_358L_S6_R2_001.fastq.gz
L7_360L_S7	Nsp1-K164A/H165A_rep4	Lung	Mesocricetus auratus	Lung	6-12 months old	wild type	Challenge with Nsp1-K164A/H165A SARS-CoV-2 Virus	total RNA		Liu et al_2022_RNAseq_TPKM.xls	L7_360L_S7_R1_001.fastq.gz	L7_360L_S7_R2_001.fastq.gz
L8_352L_S8	DPRRA_rep3	Lung	Mesocricetus auratus	Lung	6-12 months old	wild type	Challenge with DPRRA SARS-CoV-2 Virus	total RNA		Liu et al_2022_RNAseq_TPKM.xls	L8_352L_S8_R1_001.fastq.gz	L8_352L_S8_R2_001.fastq.gz
L9_356L_S9	Nsp1-N128S/K129E_rep3	Lung	Mesocricetus auratus	Lung	6-12 months old	wild type	Challenge with Nsp1-N128S/K129E SARS-CoV-2 Virus	total RNA		Liu et al_2022_RNAseq_TPKM.xls	L9_356L_S9_R1_001.fastq.gz	L9_356L_S9_R2_001.fastq.gz
L10_347L_S10	WA1/2020_rep1	Lung	Mesocricetus auratus	Lung	6-12 months old	wild type	Challenge with WA1/2020 SARS-CoV-2 Virus	total RNA		Liu et al_2022_RNAseq_TPKM.xls	L10_347L_S10_R1_001.fastq.gz	L10_347L_S10_R2_001.fastq.gz
L11_349L_S11	WA1/2020_rep3	Lung	Mesocricetus auratus	Lung	6-12 months old	wild type	Challenge with WA1/2020 SARS-CoV-2 Virus	total RNA		Liu et al_2022_RNAseq_TPKM.xls	L11_349L_S11_R1_001.fastq.gz	L11_349L_S11_R2_001.fastq.gz
L12_357L_S12	Nsp1-K164A/H165A_rep1	Lung	Mesocricetus auratus	Lung	6-12 months old	wild type	Challenge with Nsp1-K164A/H165A SARS-CoV-2 Virus	total RNA		Liu et al_2022_RNAseq_TPKM.xls	L12_357L_S12_R1_001.fastq.gz	L12_357L_S12_R2_001.fastq.gz
L13_353L_S13	DPRRA_rep3	Lung	Mesocricetus auratus	Lung	6-12 months old	wild type	Challenge with DPRRA SARS-CoV-2 Virus	total RNA		Liu et al_2022_RNAseq_TPKM.xls	L13_353L_S13_R1_001.fastq.gz	L13_353L_S13_R2_001.fastq.gz
L14_355L_S14	Nsp1-N128S/K129E_rep2	Lung	Mesocricetus auratus	Lung	6-12 months old	wild type	Challenge with Nsp1-N128S/K129E SARS-CoV-2 Virus	total RNA		Liu et al_2022_RNAseq_TPKM.xls	L14_355L_S14_R1_001.fastq.gz	L14_355L_S14_R2_001.fastq.gz
L15_362L_S15	Naïve_rep2	Lung	Mesocricetus auratus	Lung	6-12 months old	wild type	No Challenge	total RNA		Liu et al_2022_RNAseq_TPKM.xls	L15_362L_S15_R1_001.fastq.gz	L15_362L_S15_R2_001.fastq.gz
L16_354L_S16	Nsp1-N128S/K129E_rep1	Lung	Mesocricetus auratus	Lung	6-12 months old	wild type	Challenge with Nsp1-N128S/K129E SARS-CoV-2 Virus	total RNA		Liu et al_2022_RNAseq_TPKM.xls	L16_354L_S16_R1_001.fastq.gz	L16_354L_S16_R2_001.fastq.gz
N17_361NT_S17	Naïve_rep1	Nasal Turbinate	Mesocricetus auratus	Nasal Turbinate	6-12 months old	wild type	No Challenge	total RNA		Liu et al_2022_RNAseq_TPKM.xls	N17_361NT_S17_R1_001.fastq.gz	N17_361NT_S17_R2_001.fastq.gz
N18_356NT_S18	Nsp1-N128S/K129E_rep3	Nasal Turbinate	Mesocricetus auratus	Nasal Turbinate	6-12 months old	wild type	Challenge with Nsp1-N128S/K129E SARS-CoV-2 Virus	total RNA		Liu et al_2022_RNAseq_TPKM.xls	N18_356NT_S18_R1_001.fastq.gz	N18_356NT_S18_R2_001.fastq.gz
N19_359NT_S19	Nsp1-K164A/H165A_rep3	Nasal Turbinate	Mesocricetus auratus	Nasal Turbinate	6-12 months old	wild type	Challenge with Nsp1-K164A/H165A SARS-CoV-2 Virus	total RNA		Liu et al_2022_RNAseq_TPKM.xls	N19_359NT_S19_R1_001.fastq.gz	N19_359NT_S19_R2_001.fastq.gz
N20_358NT_S20	Nsp1-K164A/H165A_rep2	Nasal Turbinate	Mesocricetus auratus	Nasal Turbinate	6-12 months old	wild type	Challenge with Nsp1-K164A/H165A SARS-CoV-2 Virus	total RNA		Liu et al_2022_RNAseq_TPKM.xls	N20_358NT_S20_R1_001.fastq.gz	N20_358NT_S20_R2_001.fastq.gz
N21_354NT_S21	Nsp1-N128S/K129E_rep1	Nasal Turbinate	Mesocricetus auratus	Nasal Turbinate	6-12 months old	wild type	Challenge with Nsp1-N128S/K129E SARS-CoV-2 Virus	total RNA		Liu et al_2022_RNAseq_TPKM.xls	N21_354NT_S21_R1_001.fastq.gz	N21_354NT_S21_R2_001.fastq.gz
N22_362NT_S22	Naïve_rep2	Nasal Turbinate	Mesocricetus auratus	Nasal Turbinate	6-12 months old	wild type	No Challenge	total RNA		Liu et al_2022_RNAseq_TPKM.xls	N22_362NT_S22_R1_001.fastq.gz	N22_362NT_S22_R2_001.fastq.gz
N23_347NT_S23	WA1/2020_rep1	Nasal Turbinate	Mesocricetus auratus	Nasal Turbinate	6-12 months old	wild type	Challenge with WA1/2020 SARS-CoV-2 Virus	total RNA		Liu et al_2022_RNAseq_TPKM.xls	N23_347NT_S23_R1_001.fastq.gz	N23_347NT_S23_R2_001.fastq.gz
N24_349NT_S24	WA1/2020_rep3	Nasal Turbinate	Mesocricetus auratus	Nasal Turbinate	6-12 months old	wild type	Challenge with WA1/2020 SARS-CoV-2 Virus	total RNA		Liu et al_2022_RNAseq_TPKM.xls	N24_349NT_S24_R1_001.fastq.gz	N24_349NT_S24_R2_001.fastq.gz
N25_351NT_S25	DPRRA_rep2	Nasal Turbinate	Mesocricetus auratus	Nasal Turbinate	6-12 months old	wild type	Challenge with DPRRA SARS-CoV-2 Virus	total RNA		Liu et al_2022_RNAseq_TPKM.xls	N25_351NT_S25_R1_001.fastq.gz	N25_351NT_S25_R2_001.fastq.gz
N26_352NT_S26	DPRRA_rep3	Nasal Turbinate	Mesocricetus auratus	Nasal Turbinate	6-12 months old	wild type	Challenge with DPRRA SARS-CoV-2 Virus	total RNA		Liu et al_2022_RNAseq_TPKM.xls	N26_352NT_S26_R1_001.fastq.gz	N26_352NT_S26_R2_001.fastq.gz
N27_350NT_S27	DPRRA_rep1	Nasal Turbinate	Mesocricetus auratus	Nasal Turbinate	6-12 months old	wild type	Challenge with DPRRA SARS-CoV-2 Virus	total RNA		Liu et al_2022_RNAseq_TPKM.xls	N27_350NT_S27_R1_001.fastq.gz	N27_350NT_S27_R2_001.fastq.gz
N28_348NT_S28	WA1/2020_rep2	Nasal Turbinate	Mesocricetus auratus	Nasal Turbinate	6-12 months old	wild type	Challenge with WA1/2020 SARS-CoV-2 Virus	total RNA		Liu et al_2022_RNAseq_TPKM.xls	N28_348NT_S28_R1_001.fastq.gz	N28_348NT_S28_R2_001.fastq.gz
N29_357NT_S29	Nsp1-K164A/H165A_rep1	Nasal Turbinate	Mesocricetus auratus	Nasal Turbinate	6-12 months old	wild type	Challenge with Nsp1-K164A/H165A SARS-CoV-2 Virus	total RNA		Liu et al_2022_RNAseq_TPKM.xls	N29_357NT_S29_R1_001.fastq.gz	N29_357NT_S29_R2_001.fastq.gz
N30_355NT_S30	Nsp1-N128S/K129E_rep2	Nasal Turbinate	Mesocricetus auratus	Nasal Turbinate	6-12 months old	wild type	Challenge with Nsp1-N128S/K129E SARS-CoV-2 Virus	total RNA		Liu et al_2022_RNAseq_TPKM.xls	N30_355NT_S30_R1_001.fastq.gz	N30_355NT_S30_R2_001.fastq.gz
N31_353NT_S31	DPRRA_rep3	Nasal Turbinate	Mesocricetus auratus	Nasal Turbinate	6-12 months old	wild type	Challenge with DPRRA SARS-CoV-2 Virus	total RNA		Liu et al_2022_RNAseq_TPKM.xls	N31_353NT_S31_R1_001.fastq.gz	N31_353NT_S31_R2_001.fastq.gz
N32_360NT_S32	Nsp1-K164A/H165A_rep4	Nasal Turbinate	Mesocricetus auratus	Nasal Turbinate	6-12 months old	wild type	Challenge with Nsp1-K164A/H165A SARS-CoV-2 Virus	total RNA		Liu et al_2022_RNAseq_TPKM.xls	N32_360NT_S32_R1_001.fastq.gz	N32_360NT_S32_R2_001.fastq.gz
PROTOCOLS
# Protocols applicable to only a subset of Samples can be included as additional columns of the SAMPLES section above instead.
growth protocol
treatment protocol	The syrian golden hamsters were challenged with wild type or live attenuated SARS-CoV-2 virus
extract protocol	RNA was extracted from whole lung and nasal turbinates RNeasy mini kit (Qiagen, Gaithersburg, MD)
library construction protocol	An aliquot (1 μg) of each sample of total RNA was used to prepare sequencing libraries using Illumina Stranded Messenger RNA Prep (ligation based)
library strategy	RNAseq
DATA PROCESSING PIPELINE
# Data processing steps include base-calling, alignment, filtering, peak-calling, generation of normalized abundance measurements etc…
# For each step provide a description, as well as software name, version, parameters, if applicable.
data processing step	The sequencing reads for each sample were mapped to the respective reference genomes of Mesocricetus auratus (BCM_Maur_1.0.105) by Tophat (v2.1.2).
data processing step	Cufflinks (v2.2.1) was then used to assemble transcripts, estimate abundances and test for differential expression.
data processing step	Cufflinks (v2.2.1) provided various output files, and using two of its outputs, “genes.fpkm_tracking” (if Cuffnorm was used) and “gene_exp.diff” (if Cuffdiff was used), DEGs (Differentially Expressed Genes) were then identified.
data processing step	The sequencing and initial data analysis using Qiagen CLC Genomics Workbench (version 21) was performed by FDA Next Generation Sequencing Core Facility
data processing step	Data analysis was done using R Studio 1.4.1106 (http://www.R-project.org). Heatmaps were constructed using pheatmap library. The gene list for signaling pathways were obtained from hallmark gene sets in Molecular Signatures Database (MSigDB) (Subramanian, Tamayo, et al. (2005, PNAS)). The figures were assembled in Adobe Photoshop.
genome build	Mesocricetus auratus
processed data files format and content	Matrix table with raw gene counts and associated TPKM for every gene and every sample in .txt format
# For each file listed in the "processed data file" columns of the SAMPLES section, provide additional information below.
PROCESSED DATA FILES
file name	file type	file checksum
Liu et al_2022_RNAseq_TPKM.txt	raw counts and TPKM	5898850e78879adc4f4a53f025754823
# For each file listed in the "raw file" columns of the SAMPLES section above, provide additional information below.
RAW FILES
file name	file type	file checksum	instrument model	single or paired-end
L1_361L_S1_R1_001.fastq.gz	fastq	1bd2ce309e34f9e14237968b43ab8b8d	NovaSeq 6000 sequencer	paired-end
L1_361L_S1_R2_001.fastq.gz	fastq	4ca49369a0845931fc6895cb9043a369	NovaSeq 6000 sequencer	paired-end
L2_348L_S2_R1_001.fastq.gz	fastq	0234fb508a2088a8a8d22c741ba90cf3	NovaSeq 6000 sequencer	paired-end
L2_348L_S2_R2_001.fastq.gz	fastq	ea669a16fcb5cb6f615527d139fe07b7	NovaSeq 6000 sequencer	paired-end
L3_351L_S3_R1_001.fastq.gz	fastq	485f6b165962020ca64af96f209a0da5	NovaSeq 6000 sequencer	paired-end
L3_351L_S3_R2_001.fastq.gz	fastq	6d9cf0b5eadf3bc63f878d736b9fe4bc	NovaSeq 6000 sequencer	paired-end
L4_350L_S4_R1_001.fastq.gz	fastq	cbedac92d132b4016d80b268d417c5e3	NovaSeq 6000 sequencer	paired-end
L4_350L_S4_R2_001.fastq.gz	fastq	f87c2ca1fe54b76284b66d5a3135476c	NovaSeq 6000 sequencer	paired-end
L5_359L_S5_R1_001.fastq.gz	fastq	7042d03679aad086de84c878930a3fb7	NovaSeq 6000 sequencer	paired-end
L5_359L_S5_R2_001.fastq.gz	fastq	c15f46b7e82247dc3e0d23e5d2fe1d61	NovaSeq 6000 sequencer	paired-end
L6_358L_S6_R1_001.fastq.gz	fastq	7a543a45c65545182361dcb6c9c31f02	NovaSeq 6000 sequencer	paired-end
L6_358L_S6_R2_001.fastq.gz	fastq	3249697d7cb87ddf760b4f7f18d627fa	NovaSeq 6000 sequencer	paired-end
L7_360L_S7_R1_001.fastq.gz	fastq	5c51f93cc8847db34bff6960153e7ee8	NovaSeq 6000 sequencer	paired-end
L7_360L_S7_R2_001.fastq.gz	fastq	4aa006c6d2a3ddd1b7b5da51da8db801	NovaSeq 6000 sequencer	paired-end
L8_352L_S8_R1_001.fastq.gz	fastq	eaac827bffc811cc7132920e6648fb8c	NovaSeq 6000 sequencer	paired-end
L8_352L_S8_R2_001.fastq.gz	fastq	88ef5fda9befa4559248e2fad249550f	NovaSeq 6000 sequencer	paired-end
L9_356L_S9_R1_001.fastq.gz	fastq	21fd9b2918cbffad901140848fbe9327	NovaSeq 6000 sequencer	paired-end
L9_356L_S9_R2_001.fastq.gz	fastq	f3842b7a8225760a29651a41919a3d52	NovaSeq 6000 sequencer	paired-end
L10_347L_S10_R1_001.fastq.gz	fastq	9be251e9e4b9123856d5a018724e1837	NovaSeq 6000 sequencer	paired-end
L10_347L_S10_R2_001.fastq.gz	fastq	afdcb75b3a4eb3cd99e6d97baef420c0	NovaSeq 6000 sequencer	paired-end
L11_349L_S11_R1_001.fastq.gz	fastq	4fed5eb7ee3168306156645f78b783ba	NovaSeq 6000 sequencer	paired-end
L11_349L_S11_R2_001.fastq.gz	fastq	dd29ae528834275510d51a990d529b1a	NovaSeq 6000 sequencer	paired-end
L12_357L_S12_R1_001.fastq.gz	fastq	3d01ae556fcde4c100e8710b9799806e	NovaSeq 6000 sequencer	paired-end
L12_357L_S12_R2_001.fastq.gz	fastq	366a840611c954f6aef4cf423b410a5e	NovaSeq 6000 sequencer	paired-end
L13_353L_S13_R1_001.fastq.gz	fastq	c2033ce609d7dbc59ef1f09b3fffad6b	NovaSeq 6000 sequencer	paired-end
L13_353L_S13_R2_001.fastq.gz	fastq	25665864fabd7d90fd3e47882232e0b0	NovaSeq 6000 sequencer	paired-end
L14_355L_S14_R1_001.fastq.gz	fastq	286432f50a4dfd3cc0c9420bd0cdc0fd	NovaSeq 6000 sequencer	paired-end
L14_355L_S14_R2_001.fastq.gz	fastq	5f41a0f49e888854d499a1506582067f	NovaSeq 6000 sequencer	paired-end
L15_362L_S15_R1_001.fastq.gz	fastq	1ee9c4c690a4a574effa787bd9c228f5	NovaSeq 6000 sequencer	paired-end
L15_362L_S15_R2_001.fastq.gz	fastq	854a732614aa1e2311534200fca77ec5	NovaSeq 6000 sequencer	paired-end
L16_354L_S16_R1_001.fastq.gz	fastq	8a4a88d529267c597ab42b16ccf967bc	NovaSeq 6000 sequencer	paired-end
L16_354L_S16_R2_001.fastq.gz	fastq	82608050e00b2af6a3bf4631340af705	NovaSeq 6000 sequencer	paired-end
N17_361NT_S17_R1_001.fastq.gz	fastq	fd6ac5906b2c413e0269b8def5bcbfd1	NovaSeq 6000 sequencer	paired-end
N17_361NT_S17_R2_001.fastq.gz	fastq	44ed7f31e564e4112f35a30a19f5a0df	NovaSeq 6000 sequencer	paired-end
N18_356NT_S18_R1_001.fastq.gz	fastq	b2a344bdea9227735ee186fbde3d6457	NovaSeq 6000 sequencer	paired-end
N18_356NT_S18_R2_001.fastq.gz	fastq	b09c738a4e87a129eacd759373317860	NovaSeq 6000 sequencer	paired-end
N19_359NT_S19_R1_001.fastq.gz	fastq	d67ab92926e95c746328edcb7e9dc843	NovaSeq 6000 sequencer	paired-end
N19_359NT_S19_R2_001.fastq.gz	fastq	53df8f4a09c0963d9910f4d04d572018	NovaSeq 6000 sequencer	paired-end
N20_358NT_S20_R1_001.fastq.gz	fastq	888beac94bdf8d37f682e22145bb6db9	NovaSeq 6000 sequencer	paired-end
N20_358NT_S20_R2_001.fastq.gz	fastq	3c890e4814ae78e744a3e239cc7cdfa3	NovaSeq 6000 sequencer	paired-end
N21_354NT_S21_R1_001.fastq.gz	fastq	4c806f026ef2e1c9d7af95368f1d6cbb	NovaSeq 6000 sequencer	paired-end
N21_354NT_S21_R2_001.fastq.gz	fastq	3c6b658d9db214797098f86de39b803f	NovaSeq 6000 sequencer	paired-end
N22_362NT_S22_R1_001.fastq.gz	fastq	4ad652e50f9434164f9a7301c2392d27	NovaSeq 6000 sequencer	paired-end
N22_362NT_S22_R2_001.fastq.gz	fastq	4375d553eb3b90d0a9efcbcff604f261	NovaSeq 6000 sequencer	paired-end
N23_347NT_S23_R1_001.fastq.gz	fastq	9b7896cd5a10851a1d2d098faa0c03fc	NovaSeq 6000 sequencer	paired-end
N23_347NT_S23_R2_001.fastq.gz	fastq	50b36201ef60ae066b0366df5e160d65	NovaSeq 6000 sequencer	paired-end
N24_349NT_S24_R1_001.fastq.gz	fastq	45e00f39d4aad1b47be32f2618430989	NovaSeq 6000 sequencer	paired-end
N24_349NT_S24_R2_001.fastq.gz	fastq	2e2c0867b3f96d18fd6c0faf90961003	NovaSeq 6000 sequencer	paired-end
N25_351NT_S25_R1_001.fastq.gz	fastq	633d45676c87eaff13dd9d6b522d6cbc	NovaSeq 6000 sequencer	paired-end
N25_351NT_S25_R2_001.fastq.gz	fastq	f751f45c7d6695a27548ec0a71d8879c	NovaSeq 6000 sequencer	paired-end
N26_352NT_S26_R1_001.fastq.gz	fastq	b4bafa876f8fc4c619f211bb15f273ec	NovaSeq 6000 sequencer	paired-end
N26_352NT_S26_R2_001.fastq.gz	fastq	f54879d48b074c93f553847f29ec16bb	NovaSeq 6000 sequencer	paired-end
N27_350NT_S27_R1_001.fastq.gz	fastq	26ed03320e645668dab93118ca8e02d8	NovaSeq 6000 sequencer	paired-end
N27_350NT_S27_R2_001.fastq.gz	fastq	15b514095fe1ac83505f9446c0db1bbd	NovaSeq 6000 sequencer	paired-end
N28_348NT_S28_R1_001.fastq.gz	fastq	2e6d3342b74f8388f1597d52bb2fa329	NovaSeq 6000 sequencer	paired-end
N28_348NT_S28_R2_001.fastq.gz	fastq	275402694edc64bd0443e6d29e7f506d	NovaSeq 6000 sequencer	paired-end
N29_357NT_S29_R1_001.fastq.gz	fastq	27d4b987735d6273ab28c5f220096ba7	NovaSeq 6000 sequencer	paired-end
N29_357NT_S29_R2_001.fastq.gz	fastq	d902c5ca6424b4d7e8e55a00abb74a1e	NovaSeq 6000 sequencer	paired-end
N30_355NT_S30_R1_001.fastq.gz	fastq	428f7316cb2726c69459811145b622e4	NovaSeq 6000 sequencer	paired-end
N30_355NT_S30_R2_001.fastq.gz	fastq	f781cd4b867aff04bca9553675bcd7b1	NovaSeq 6000 sequencer	paired-end
N31_353NT_S31_R1_001.fastq.gz	fastq	fddcd9ec210670b5c82d0d0b096f6a6d	NovaSeq 6000 sequencer	paired-end
N31_353NT_S31_R2_001.fastq.gz	fastq	f8ecd3ceeaa7158b268a6b057508a1e2	NovaSeq 6000 sequencer	paired-end
N32_360NT_S32_R1_001.fastq.gz	fastq	e36b0916f7f1b52bbc53a468bf98dd2b	NovaSeq 6000 sequencer	paired-end
N32_360NT_S32_R2_001.fastq.gz	fastq	82ab6e55b1d0e17786b93ebaacd7481e	NovaSeq 6000 sequencer	paired-end
# For paired-end experiments, list the 2 (or more) fastq files from the same run. For SOLiD experiments, list the 4 file names (include "file name 3" and "file name 4" columns).
PAIRED-END EXPERIMENTS
file name 1	file name 2
L1_361L_S1_R1_001.fastq.gz	L1_361L_S1_R2_001.fastq.gz
L2_348L_S2_R1_001.fastq.gz	L2_348L_S2_R2_001.fastq.gz
L3_351L_S3_R1_001.fastq.gz	L3_351L_S3_R2_001.fastq.gz
L4_350L_S4_R1_001.fastq.gz	L4_350L_S4_R2_001.fastq.gz
L5_359L_S5_R1_001.fastq.gz	L5_359L_S5_R2_001.fastq.gz
L6_358L_S6_R1_001.fastq.gz	L6_358L_S6_R2_001.fastq.gz
L7_360L_S7_R1_001.fastq.gz	L7_360L_S7_R2_001.fastq.gz
L8_352L_S8_R1_001.fastq.gz	L8_352L_S8_R2_001.fastq.gz
L9_356L_S9_R1_001.fastq.gz	L9_356L_S9_R2_001.fastq.gz
L10_347L_S10_R1_001.fastq.gz	L10_347L_S10_R2_001.fastq.gz
L11_349L_S11_R1_001.fastq.gz	L11_349L_S11_R2_001.fastq.gz
L12_357L_S12_R1_001.fastq.gz	L12_357L_S12_R2_001.fastq.gz
L13_353L_S13_R1_001.fastq.gz	L13_353L_S13_R2_001.fastq.gz
L14_355L_S14_R1_001.fastq.gz	L14_355L_S14_R2_001.fastq.gz
L15_362L_S15_R1_001.fastq.gz	L15_362L_S15_R2_001.fastq.gz
L16_354L_S16_R1_001.fastq.gz	L16_354L_S16_R2_001.fastq.gz
N17_361NT_S17_R1_001.fastq.gz	N17_361NT_S17_R2_001.fastq.gz
N18_356NT_S18_R1_001.fastq.gz	N18_356NT_S18_R2_001.fastq.gz
N19_359NT_S19_R1_001.fastq.gz	N19_359NT_S19_R2_001.fastq.gz
N20_358NT_S20_R1_001.fastq.gz	N20_358NT_S20_R2_001.fastq.gz
N21_354NT_S21_R1_001.fastq.gz	N21_354NT_S21_R2_001.fastq.gz
N22_362NT_S22_R1_001.fastq.gz	N22_362NT_S22_R2_001.fastq.gz
N23_347NT_S23_R1_001.fastq.gz	N23_347NT_S23_R2_001.fastq.gz
N24_349NT_S24_R1_001.fastq.gz	N24_349NT_S24_R2_001.fastq.gz
N25_351NT_S25_R1_001.fastq.gz	N25_351NT_S25_R2_001.fastq.gz
N26_352NT_S26_R1_001.fastq.gz	N26_352NT_S26_R2_001.fastq.gz
N27_350NT_S27_R1_001.fastq.gz	N27_350NT_S27_R2_001.fastq.gz
N28_348NT_S28_R1_001.fastq.gz	N28_348NT_S28_R2_001.fastq.gz
N29_357NT_S29_R1_001.fastq.gz	N29_357NT_S29_R2_001.fastq.gz
N30_355NT_S30_R1_001.fastq.gz	N30_355NT_S30_R2_001.fastq.gz
N31_353NT_S31_R1_001.fastq.gz	N31_353NT_S31_R2_001.fastq.gz
N32_360NT_S32_R1_001.fastq.gz	N32_360NT_S32_R2_001.fastq.gz
