# Supplementary material for: Intranasal delivery of a rationally attenuated SARS-CoV-2 is immunogenic and protective in Syrian hamsters
Source: Nat Commun. 2022 Nov 10;13:6792. doi: 10.1038/s41467-022-34571-4 (PMC9648440; doi:10.1038/s41467-022-34571-4)
Supplement: Supplementary file 4 — Source Data [file 41467_2022_34571_MOESM4_ESM.xlsx]

## Sheet: Figure 1de
Figure 1d	Growth of recombinant viruses in A549-hACE2 cells
	DPI	WA1-2020 (icSARS-CoV-2)			ΔPRRA-ORF6-8-Nsp1N128S K129E			ΔPRRA			ΔPRRA-ORF6-8-Nsp1K164 H165A
	0	720	480	1000	440	360	440	960	1520	1200	680	360	960
	1	64000	68000	76000	204000	156000	268000	164000	144000	176000	920000	720000	680000
	2	6800000	4800000	9600000	68000000	20400000	28000000	7600000	8400000	3000000	13000000	9000000	11000000
	3	6400000	3600000	5200000	64000000	68000000	40000000	22400000	10800000	5000000	31000000	9000000	7000000
Figure 1e	Growth of recombinant viruses in EpiAirway cells
	HPI	WA1/2020						ΔPRRA						N128S/K129E ΔPRRA ΔORF6-8						K164A/H165A ΔPRRA ΔORF6-8
	4	200	200	200	100	200	100	100	100	600	100	100	100	100	200	100	100	200	200	100	100	100	100	100	100
	24	200	600	2000	100	800	100	100	200	100	100	200	400	100	200	200	100	100	100	100	100	100	100	100	100
	48	100	1800	800	100	1000		200	200	400	100	100		100	100	100	100	100		100	100	100	100	100
	72	38000	1200	800	3400			1000	400	200	400			400	100	100	100			200	200	100	100
	96	10000	44000	22000				28000	20000	8000				100	100	400				600	100	100
	120	1800	7600					200	200					100	100					100	100

## Sheet: Figure 2b-m
Figure 2b	weight loss
	DPI	WA1/2020										ΔPRRA										Nsp1-K164A/H165A										Nsp1-N128S/K129E										Uninfected
	0	100	100	100	100	100	100	100	100	100	100	100	100	100	100	100	100	100	100	100	100	100	100	100	100	100	100	100	100	100	100	100	100	100	100	100	100	100	100	100	100	100	100	100	100	100	100	100	100
	1	100.38	99.58	100	99.19	100	102.06	100.81	100	100	99.57	100.73	99.15	101.35	100.91	99.25	100	101.2	101.59	103	100	101.67	99.18	99.59	101.26	101.17	99.62	99.63	101.61	99.21	99.63	100.41	94.38	100	99.12	101.2	100	100	99.59	99.52	98.88	104.02	103.54	102.58	99.6	100.78	100.73	100.43	100.42
	2	100	97.9	99.23	98.79	98.73	99.59	99.6	100	100.41	98.28	101.47	98.73	101.35	99.54	98.88	98.8	101.61	100.8	100	100.43	100	98.78	100.83	101.26	101.17	98.87	99.63	100.8	98.81	100.37	100	94.78	98.88	100	102.39	99.56	99.61	98.78	101.44	98.51	102.81	103.15	100.43	100.4	100.39	99.64	100.85	99.58
	3	99.23	98.74	98.46	98.39	98.73	99.18	97.98	99.29	100	97.84	99.63	98.73	100.9	98.17	97.76	101.2	102.81	100.8	101.29	100.87	98.33	98.78	101.24	100.42	101.56	99.25	100.37	100.8	98.02	100.74	97.1	96.39	99.63	100	100	100.44	99.61	98.78	102.4	98.51	102.81	102.76	100.43	100.81	101.16	100.73	100	100
	4	95.77	94.96	97.31	100.81	94.07	100.82	96.77	98.94	99.59	98.28	97.44	98.31	92.34	100	89.55	98	101.61	97.21	102.15	101.3	92.08	100.82	100	100.42	100.78	99.62	104.8	102.81	100	102.96	93.78	95.18	101.12	99.12	100.4	102.2	99.61	99.59	102.88	99.26	103.21	102.76	101.72	100.81	101.16	102.18	99.57	99.15
	5	89.23	86.13	91.15	92.74	86.02	90.53	87.1	90.43	88.57	97.84	89.01	90.25	86.04	102.28	77.99	88.8	96.39	91.63	89.7	97.4	84.17	94.29	96.68	97.07	95.72	97.36	96.68	96.39	91.67	98.52	87.14	95.58	94.42	95.18	100.4	92.95	91.12	100.41	101.44	90.71	104.82	101.18	103.43	100.4	101.55	101.09	100.85	97.88
	6	88.85	81.09	86.92	85.89	79.24	83.95	81.05	87.59	88.57	87.93	83.15	87.29	81.08	88.58	77.24	79.2	91.57	88.45	84.12	92.64		88.98	92.53	91.63	90.66	90.19	90.77	89.56	86.51	93.7		87.55	86.25	90.35	92.83	86.78	86.49	100	93.75	86.25	105.22	101.97	103.86	101.62	102.33	102.55	102.14	99.15
	7																																81.53			75.7			92.65	87.02		105.62	102.36	104.29	102.43	102.71	103.27	102.14	99.58
	8																																						88.98			105.62	101.57	104.29	102.02	103.1	101.82	103.42	100
Figure 2c	survival
	DPI	WA1/2020	ΔPRRA	K164A/H165A ΔPRRA/ORF6-8	N128S/K129E ΔPRRA/ORF6-8	Controls
	5			1	1
	6	1	1	1	1
	6	1	1	1	1
	6	1	1	1	1
	6	1	1	1	1
	6	1	1	1	1
	6	1	1	1
	6	1	1	1
	6	1	1	1
	6	1	1	1
	6	1	1
	7				1
	7				1
	7				1
	8				1
	14					0
	14					0
	14					0
	14					0
	14					0
	14					0
	14					0
	14					0
	14					0
	14					0
Figure 2d	clinical scores
	DPI	WA1/2020										ΔPRRA										K164A/H165A ΔPRRA/ORF6-8										N128S/K129E ΔPRRA/ORF6-8										Controls
	0	0	0	0	0	0	0	0	0	0	0	0	0	0	0	0	0	0	0	0	0	0	0	0	0	0	0	0	0	0	0	0	0	0	0	0	0	0	0	0	0	0	0	0	0	0	0	0	0
	1	0	0	0	0	0	0	0	0	0	0	0	0	0	0	0	0	0	0	0	0	0	0	0	0	0	0	0	0	0	0	0	0	0	0	0	0	0	0	0	0	0	0	0	0	0	0	0	0
	2	0	0	0	0	0	0	0	0	0	0	0	0	0	0	0	0	0	0	0	0	0	0	0	0	0	0	0	0	0	0	0	0	0	0	0	0	0	0	0	0	0	0	0	0	0	0	0	0
	3	0	0	0	0	0	0	0	0	0	0	0	0	0	0	0	0	0	0	0	0	0	0	0	0	0	0	0	0	0	0	0	0	0	0	0	0	0	0	0	0	0	0	0	0	0	0	0	0
	4	0	0	0	0	0	0	0	0	0	0	0	0	0	0	0	0	0	0	0	0	0	0	0	0	0	0	0	0	0	0	0	0	0	0	0	0	0	0	0	0	0	0	0	0	0	0	0	0
	5	1	1	0	0	1	0	1	0	3	2	1	2	1	0	2	1	3	3	2	0	1	0	0	0	0	0	0	0	0	0	3	0	0	0	0	0	0	0	0	0	0	0	0	0	0	0	0	0
	6	3	3	3	3	1	1	3	4	4	4	3	3	3	3	3	3	3	4	4	1	1	3	1	0	0	2	2	3	4	1		3	3	1	1	3	3	0	0	4	0	0	0	0	0	0	0	0
	7																																4			4			1	4		0	0	0	0	0	0	0	0
	8																																						3			0	0	0	0	0	0	0	0
Figure 2e	nasal turbinate viral load 2 DPI
	WA1/2020	ΔPRRA	Nsp1-K164A/H165A	Nsp1-N128S/K129E	Uninfected
	69000	900	220	28000	50
	160000	1200	5200	50	50
	1100000	35000	800	250000
	165000	340000	50	1300
	220000	50	4100	20000
		1600000	5800	22000
Figure 2f	nasal turbinate viral load 4 DPI
	WA1/2020	ΔPRRA	Nsp1-K164A/H165A	Nsp1-N128S/K129E	Uninfected
	50	60	110	150	50
	2900	50	220	1700	50
	300	50	170	50
	100	50	510	50
	50	50	170	2700
		50	220	110
Figure 2g	lung viral load 2 DPI
	WA1/2020	ΔPRRA	Nsp1-K164A/H165A	Nsp1-N128S/K129E
	4600000	470000	22000	310000
	1900000	210000	2800	400
	170000	300000	1000	410000
	120000	100	140000	50
	5300000	200	25000	8000
		1300000	54000	1600000
Figure 2h	lung viral load 4 DPI
	WA1/2020	ΔPRRA	Nsp1-K164A/H165A	Nsp1-N128S/K129E
	210000	150000	32000	230000
	90000	290000	66000	180000
	90000	160000	26000	200000
	170000	2000	100	32000
	8000	100	23000	310000
		450000	18000	320000
Figure 2i	lung viral load 6 DPI
	WA1/2020	ΔPRRA	Nsp1-K164A/H165A	Nsp1-N128S/K129E
	680000	32000	9000	240000
	230000	300000	1900	2000
	220000	140000	18000	1400000
	260000	200000	27000	50
	90000	30000	7000	32000
	22000	300000	2000	6000
	260000	600000	100	100
	440000	320000	15000	110000
	100000
Figure 2j	lung viral RNA load 2 DPI
	WA1/2020	ΔPRRA	Nsp1-K164A/H165A	Nsp1-N128S/K129E
	109703	24462.8	2481.99	32473.1
	154898	6961.09	1576.56	250
	23664.4	30210.5	250	35906.8
	8579.4	250	11261.2	250
	35556.8	250	6452.33	1472.37
		10548.4	14028.2	34034.5
Figure 2k	brain viral load 2 DPI
	WA1/2020	ΔPRRA	Nsp1-K164A/H165A	Nsp1-N128S/K129E	Uninfected
	50	100	100	700	50
	50	50	50	50	100
	50	50	50	100
	100	50	50	50
	100	50	100	50
		50	50	50
Figure 2l	brain viral load 4 DPI
	WA1/2020	ΔPRRA	Nsp1-K164A/H165A	Nsp1-N128S/K129E
	12000000	38000000	41000000	740000
	34000000	4600	44000000	2000000
	50	4700000	19000000	5200
	2800	12000000	2600000	230000
	7900	5400	320000	350000
		1200000		230000
Figure 2m	brain viral load 6 DPI
	WA1/2020	ΔPRRA	Nsp1-K164A/H165A	Nsp1-N128S/K129E
	410000000	290000000	54000000	210000000
	420000000	210000000	180000000	55000000
	170000000	180000000	42000000	140000000
	90000000	310000000	160000000	250000000
	340000000	250000000	190000000	210000000
	370000000	40000000	44000000	260000000
		230000000	87000000	60000000
		390000000
		250000000
[truncated: 2 more columns]

## Sheet: Figure 3a-e
Figure 3a	weight change
	DPI	Control (PBS)											Nsp1-N128S/K129E											ΔPRRA											WA1/2020							Nsp1-K164A/H165A
	0	0	0	0	0	0	0	0	0	0	0	0	0	0	0	0	0	0	0	0	0	0	0	0	0	0	0	0	0	0	0	0	0	0	0	0	0	0	0	0	0	0	0	0	0
	1	1.16861	-0.47716	-0.80495	0.05637	-0.81724	-0.31075	-0.06789	-0.07267	-0.67416	0.14771	1.27202	-1.10605	-0.54757	0	-1.54062	-1.06141	0.369004	0.817439	-0.37879	-1.34065	0.516529	-0.33223	-0.52972	-0.31949	-1.65746	0.328731	0.121877	0.243902	3.19426	-0.29586	-2.02276	-1.07317	-1.06275	-0.6575	-0.59524	-0.96481	-0.35608	-0.83472	0.55905	0.336474	-0.07267	-0.67416	0.14771	1.27202
	2	1.6138	-1.70416	-0.3096	0.225479	-1.04012	1.24301	0	0.65407	0.149813	1.62481	1.07632	-0.97593	-0.06845	0.273411	-2.31092	1.06141	-0.95941	0.613079	0.063131	-1.52346	0	-1.16279	-1.53031	-1.34185	-1.38122	0	-0.73126	1.05691	1.23859	-0.73964	-1.20101	-1.17073	-1.72065	-2.8691	-3.57143	-3.51873	-2.78932	-3.61714	-3.63382	-3.23015	0.65407	0.149813	1.62481	1.07632
	3	-0.16694	-1.15883	-0.18576	-0.05637	-0.44577	1.18086	-0.54311	1.09012	-0.37453	2.21566	1.95695	-3.05791	-2.12183	-1.43541	-3.78151	-1.28886	-0.66421	-0.20436	-0.37879	-2.31566	-0.8781	-1.7165	-1.53031	-2.36422	-1.76796	-1.18343	-2.01097	-0.81301	1.56454	-1.77515	-1.64349	-0.87805	-1.87247	-3.88524	-7.14286	-5.05108	-6.05341	-7.51252	-6.14955	-5.92194	1.09012	-0.37453	2.21566	1.95695
	4	-0.22259	-1.70416	-0.99071	0.450958	-2.22883	0.124301	-0.06789	2.8343	0.374532	2.36337	3.52251	-3.90371	-1.9165	0.888585	-3.78151	-2.57771	-2.58303	-1.15804	-0.31566	-2.25472	-0.51653	-1.7165	-2.58976	-3.13099	-1.8232	-1.97239	-2.13285	-1.05691	0.71708	-1.92308	-1.39064	-1.65854	-2.22672	-8.78661	-10.0649	-6.8672	-8.60534	-11.9087	-7.19776	-8.9502	2.8343	0.374532	2.36337	3.52251
	5	0.612131	-1.22699	-0.55728	0.676437	0.148588	1.11871	0.407332	2.76163	0.149813	2.8065	2.34834	-4.48926	-2.12183	-0.54682	-4.06162	-3.48749	-3.32103	-1.15804	Sacrificed				-2.47204	-3.25879	-2.87293	-1.44642	-1.5844	-0.89431	0.912647	sacrificed				-11.3568	-12.3377	-8.34279	-11.3353	-15.4702	-10.1328	-13.459	2.76163	0.149813	2.8065	2.34834
	6	1.16861	-0.6135	-1.23839	-1.18377	0.668648	0.435053	-0.47522	3.34302	0.82397	3.32349	2.44618	-5.00976	-2.8063	-2.66576	-3.64146	-3.10842	-3.76384	-1.97548					-3.17834	-3.51438	-2.54144	-1.18343	-0.67032	-1.46341	1.04303					-14.5248	-13.8528	-10.7832	-13.8279	-17.8631	-12.8581	-15.8816	3.34302	0.82397	3.32349	2.44618
	7	-0.83472	-0.13633	-1.30031	-0.05637	-1.78306	-0.7458	-0.88255	3.48837	-0.59925	3.84047	2.05479	-6.311	-3.08008	-1.70882	-2.80112	-4.16983	-3.91144	-1.97548					-3.35491	-3.13099	-2.76243	-1.57791	-0.24375	-0.73171	0.65189					-16.1387	-14.3398	-12.7696	-13.2938	-16.9171	-14.8847	-17.362	3.48837	-0.59925	3.84047	2.05479
	8	-0.83472	-0.13633	-1.30031	-0.05637	-1.78306	-0.7458	-0.88255	3.34302	-0.149813	4.87445	2.05479	-6.311	-3.08008	-1.70882	-2.80112	-4.16983	-3.91144	-1.97548					-3.35491	-3.13099	-2.76243	-1.57791	-0.24375	-0.73171	0.65189					-16.1387	-14.3398	-12.7696	-13.2938	-16.9171	-14.8847	-17.362	3.34302	-0.149813	4.87445	2.05479
	9	0.500835	-0.409	-0.68111	-0.50733	-0.66865	-0.99441	-1.08622	3.48837	0.149813	4.65288	1.46771	-6.89655	-4.31211	-0.95694	-3.92157	-2.80516	-4.57565	-2.11172					-4.06121	-3.89776	-2.92818	-0.92045	-1.09689	-0.1626	0.456323					-16.9157	-13.0411	-12.6561	-12.6409	-15.8041	-15.5835	-19.0444	3.48837	0.149813	4.65288	1.46771
	10	-0.61213	-1.84049	-1.48607	0	-0.22288	0.372902	-0.47522	4.36047	0.299625	4.87445	2.73973	-6.96161	-4.10678	-1.02529	-4.27171	-4.47309	-5.09225	-2.11172					-4.64979	-2.10863	-3.14917	-1.57791	-1.40158	-0.89431	-0.06519					-15.6007	-11.3636	-11.4075	-11.8694	-14.9137	-14.2558	-17.9004	4.36047	0.299625	4.87445	2.73973
	11	-0.05565	-1.70416	-1.30031	-1.01466	-0.81724	0.372902	-1.62933	5.01453	0.149813	5.09601	2.54403	-6.76643	-4.92813	-0.41012	-4.62185	-4.62472	-4.05904	-1.90736					-5.12066	-2.8115	-3.48066	-1.05194	-2.07191	-0.97561	-0.45632					-13.7478	-10.9848	-10.6129	-10.1484	-11.0184	-12.7883	-14.7376	5.01453	0.149813	5.09601	2.54403
	12	1.27991	-1.29516	-0.80495	-0.73281	-0.89153	-0.55935	-1.49355	6.25	0.898876	8.34564	3.5225	-7.1568	-4.03833	-1.57211	-4.48179	-5.76194	-3.83764	-2.58856					-5.00294	-2.7476	-3.59116	-0.52597	-1.5844	-1.46341	-0.39113					-13.4489	-11.3636	-11.3507	-9.73294	-11.4079	-11.8099	-14.4011	6.25	0.898876	8.34564	3.5225
	13	1.33556	-0.6135	-1.73375	-0.22548	-0.37147	0.994406	-1.01833	7.12209	0.973783	7.82866	4.50098	-7.28692	-5.4757	-1.2987	-5.18207	-4.92798	-3.98524	-2.3842					-5.12066	-2.04473	-3.42541	0.131492	-1.52346	-1.78862	0.260756					-12.6718	-10.1732	-11.4642	-9.13947	-10.5175	-11.3906	-13.3244	7.12209	0.973783	7.82866	4.50098
	14	2.39288	-0.6135	-2.04334	0.05637	-1.18871	0.559354	-0.88255	7.34012	1.79775	6.20384	4.40313	-7.22186	-5.33881	0.341763	-5.04202	-3.79075	-3.98524	-2.17984					-4.06121	-2.10863	-3.59116	-1.18343	-2.19378	-0.97561	-0.26076					-12.6121	-10.0649	-11.3507	-8.60534	-9.40456	-12.2292	-12.2476	7.34012	1.79775	6.20384	4.40313
Figure 3b	nasal wash titers
	DPI	ΔPRRA																Nsp1-K164A/H165A									Nsp1-N128S/K129E																		WA1/2020
	1	409000	4620	140000	50200	12600	126000	2810	1990000	286000	15800	1580	250	199000	28100	715		4620	8660	632	7960	4620	112	2860	112		50200	20000	4620	502000	28100	7150	250	3750	715000	19900	889	50000	7150	35000	3750	158000	15800		158000	21600000	15800000	375000	15800000
	2	112000	2860000	2000000	1400000	15000	79600	112000	356000	2000000	796000	6320000	14000000	4620000	50200000	200000		200000	20000	1500	2860	63200	632	63200	200000		112000	50200000	2000000	632000	796	50200	6320	140000	5020	3990	20000	1400	2000	3560	20000	2000	632		866000	35600000	11200	2000000	796000
	3	286000	14000000	3500000	5020000	1120	356000	140000	356000	502000	632000	632000	2000000	35600	2000000	502000		502000	200000	502000	200000	15000	632000	63200	112000		20000	4620000	2000000	2000000	632000	474000	3560000	1120000	3560000	5020000	6320000	5020000	4620	7960	866000	1120000	6320		79600	7960000	63200	112000	356000
	4	200	6320	112	79.6	250	632	502000	7960	63200	63200	63200	28600	796	40900	15000		20000	1120	356	200000	356	46200	1120	8660		112	462	1120	502	796	250	63200	35000	796	796	63200	63200	4620	7960	50200	63200	63200		250	15000	796	1000	116000
Figure 3c	sgRNA load 4 DPI
	Lung					Nasal turbinates
	WA1/2020	ΔPRRA	Nsp1-N128S/K129E	Nsp1-K164A/H165A	PBS	WA1/2020	ΔPRRA	Nsp1-N128S/K129E	Nsp1-K164A/H165A	PBS
	352355	136341	51385.6	2371.38	500	262668	83072.1	151346	20112.1	500
	219840	7696.41	20427	32974	500	9579.56	20374.9	18707.4	6545.5	500
	290000	23359.6	16971	1811.18		13226.4	94052.5	18202.8	16209.3
	985990	3303.5	79692.5	5680.5			64410.5		32404.2
	2691371	23736.2	2237.67
	25248.6	11028.9	95692.8
		2820.26
Figure 3d	lung infectious viral titers 4 DPI
	WA1/2020	ΔPRRA	Nsp1-K164A/H165A	Nsp1-N128S/K129E	PBS
	12000000	1000000	310000	1000000	50
	13000000	4400000	4700	1900000	50
	12000000	1400000	70000	100000
	17000000	170000	5000	180000
		600000		2000000
		900000		510000
		900000		3900000
				3000000
Figure 3e	lung pathology scores 4 DPI
	WA1/2020	ΔPRRA	Nsp1-N128S/K129E	Nsp1-K164A/H165A	PBS
	23	8	13	0	0
	22	0	0	0	0
	22	0	9	0
	19	0	1	5
	20	0	2	0
		4	2	0
		4	0	0
		1		0
[truncated: 8 more columns]

## Sheet: Figure 6b-i
Figure 6b	RBD IgG
	WA1/2020									ΔPRRA								Nsp1-N128S/K129E								Unvaccinated												Nsp1-K164A/H165A 102					Nsp1-K164A/H165A 103					Nsp1-K164A/H165A 104
	0 DPI	40	40	40	40	40	40	80		80	40	40	40	40	5120	40		320	40	40960	40	320	40	40		40	40	40	40	40	160	40																80	80
	14 DPI	327680	163840	163840	40960	163840	327680	327680		163840	163840	163840	163480	655360	81920	40960		655360	327680	327680		327680	655360	163840		40	40	40	40	40	80	40																327680	163840
	28 DPI	163840	163840	163840	163840	163840	163840	81920		81920	327680	163840	163840	81920	163840	163840		327680	163840	163840	655360	655360	327680	163840		40	40	40	40	40	160	160	40	40	80	40		81920	163840	163840	163840		163840	163840	163840	327680		163840	163840
	Serum IgA
		Unvaccinated									WA1/2020										ΔPRRA									Nsp1-N128S/K129E					Nsp1-K164A/H165A 104
	28 DPI	80	80	80	80	160	80	80	80		10240	10240	10240	10240	10240	10240	5120	5120	10240		5120	10240	10240	5120	2560	40960	5120	40960		20480	20480	40960	40960		40960	40960	40960	40960	40960	40960	20480
Figure 6c	Serum neutralizing antibody titers
	Nsp1-K164A/H165A 104	Nsp1-K164A/H165A 103	Nsp1-K164A/H165A 102	Mock-Vaccinated	Nsp1-N128S/K129E	ΔPRRA	WA1/2020
	1590	9240	200	40000	7110	40000	1260
	400	40000	5720	5330000	1260	17300	1260
	400000	30000	40000	2250000	1590	7110	200
	5720	71100	17300	203000	4000	7110	100000
				1260000	4000	22500	22500
				7110000	12600	7110	400
				12600000		22500	40000
				12600000
				15900000
Figure 6d	weight loss profiles
	DPC	WA1/2020									Nsp1-K164A/H165A 104 PFU					Nsp1-K164A/H165A 103 PFU						Nsp1-K164A/H165A 102 PFU				Unvaccinated										Controls			Nsp1-N128S/K129E							ΔPRRA
		WH316	WH321	WH322	WH323	WH324	WH325	WH326			WH329	WH330	WH345	WH346		WH337	WH338	WH339	WH340		WH331	WH332	WH333	WH334		WH327	WH328	WH297	WH298	WH299	WH300	WH301	WH302	WH303		WH343	WH344		WH305	WH306	WH307	WH308	WH309	WH310		WH312	WH314	WH315	WH317
	0	100	100	100	100	100	100	100			100	100	100	100		100	100	100	100		100	100	100	100		100	100	100	100	100	100	100	100	100		100	100		100	100	100	100	100	100		100	100	100	100
	1	100.52	99.64	100.64	100.64	99.69	99.92	100.42			100.58	100.06	99.55	99.59		99.22	100.59	100.3	100.32		99.74	100.63	99.54	99.1		99.65	99.4	100.67	100.51	100.32	100.23	100.87	101.79	100.44		99.19	100.69		100.36	100.86	100.34	99.49	101.74	100.85		100.06	100.54	100	100.32
	2	100.33	99.51	99.01	98.92	99.63	100.08	99.72			99.82	99.82	99.1	98.94		97.85	99.58	99.26	99.84		99.74	100.82	99.93	98.06		95.45	97.22	95	97.89	97.58	97.01	96.54	97.82	97.97		100.14	100.87		97.5	100.07	98.78	97.14	100.53	100.21		100.82	99.53	100.25	98.16
	3	100.59	98.78	98.17	97.71	97.73	99.83	99.86			99.71	99.71	97.29	98.12		97.91	99.82	97.92	100.32		99.54	100.76	99.61	99.03		94.4	95.57	91.91	96.07	93.96	94.43	94.02	96.41	94.6		99.86	101.3		100	99.61	98.44	95.53	101.13	99.15		98.3	100	100.13	98.48
	4	100.96	97.75	97.67	98.16	99.45	99.83	100.07			98.95	99.47	99.32	97.96		98.04	99.88	97.7	100.63		98.82	101.52	99.48	100.07		94.1	93.55	91.85	95.27	92.24	93.61	93.23	93.98	92.88		99.46	102.34		100.29	100.86	98.44	95.87	102.8	97.3		97.05	100.14	100.13	100
	5	100.85	97.75	97.88	sacrificed						sacrificed					97.91	100.77	98.29	101.18		101.12	102.66	99.41	100.83		92.53	89.87	sacrificed				90	90.46	89.07		99.66	102.51		sacrificed			97.98	103.25	94.82		98.56	100.88	100.13	sacrificed
	6	101.96	98.54	98.73												99.74	99.82	97.92	99.76		100.79	102.03	100.52	101.04		91.77	86.35					93.78	88.35	86.72		98.24	102.43					97.47	103.25	96.45		98.87	101.56	100.63
	7	101.96	99.39	99.72												100.39	101.07	98.22	101.26		102.1	102.22	100.07	100.83		92.94	85.07					86.14	86.81	84.75		98.04	102.34					99.83	103.02	98.01		98.93	101.49	100.94
Figure 6e	Infectious titers of nasal wash samples
	1 DPC
	Nsp1-K164A/H165A 104	Nsp1-K164A/H165A 103	Nsp1-K164A/H165A 102	Mock Vaccinated	Nsp1-N128S/K129E	ΔPRRA	WA1/2020
	200	924	200	173000	924000	6600	200
	200	7110	4000	9240000	15900	4000	200
	400000	1590	924	126000	2250	4000	200
	200	1260	71100	1000000	22500	5720	5720
				16900000	1260	400	1260
				28000000	1000	92400	200
				228000		10000	1260
				10000000
				2250000
Figure 6f	2 DPC
	Nsp1-K164A/H165A 104	Nsp1-K164A/H165A 103	Nsp1-K164A/H165A 102	Mock vaccinated	Nsp1-N128S/K129E	ΔPRRA	WA1/2020
	1590	9240	200	40000	7110	40000	1260
	400	40000	5720	5330000	1260	17300	1260
	400000	30000	40000	2250000	1590	7110	200
	5720	71100	17300	203000	4000	7110	100000
				1260000	4000	22500	22500
				7110000	12600	7110	400
				12600000		22500	40000
				12600000
				15900000
Figure 6g	3 DPC
	Nsp1-K164A/H165A 104	Nsp1-K164A/H165A 103	Nsp1-K164A/H165A 102	Mock-Vaccinated	Nsp1-N128S/K129E	ΔPRRA	WA1/2020
	400	400	200	225000	200	1590	400
	200	200	200	22500	200	200	400
	200	400	400	280000	924	1590	2800
	1260	2250	200	100000	200	924	200
				173000	200	1000	400
				126000	1260	711	200
				7110		711	4000
				71100
				1000000
Figure 6h	4 DPC
	Nsp1-K164A/H165A 104	Nsp1-K164A/H165A 103	Nsp1-K164A/H165A 102	Mock Vaccinated	Nsp1-N128S/K129E	ΔPRRA	WA1/2020
	200	200	711	5720	200	200	1590
	711	200	200	17300	200	200	200
	200	200	200	10000	200	200	200
	200	572	200	200	200	200	200
				22500	200	200	711
				12600	711	200	200
				12600		200	572
				2250
				711000
Figure 6i	4 DPC Organ viral titers (PFU)
	Lung					Trachea					Nasal Turbinates
	WA1/2020	ΔPRRA	Nsp1-N128S/K129E	Nsp1-K164A/H165A	Mock vaccinated	WA1/2020	ΔPRRA	Nsp1-N128S/K129E	Nsp1-K164A/H165A	Mock vaccinated	WA1/2020	ΔPRRA	Nsp1-N128S/K129E	Nsp1-K164A/H165A	Mock vaccinated
	50	50	50	5000	24000000	50	50	50	50	4800	50	50	50	9000	12000000
	50	50	50	50	19000000	50	50	50	50	10000	7000	50	50	16000	19000000
	50	3000	200	300	6000000	50	100	100	50	40000	50	21000	9000	50	12000000
	50	50		300	18000000	50	2500		50	46000	32000			86000	17000000
Figure 6j 4 DPC organ viral sgRNA titers
	Lung					Trachea					Nasal Turbinates
	WA1/2020	ΔPRRA	Nsp1-N128S/K129E	Nsp1-K164A/H165A	Mock vaccinated	WA1/2020	ΔPRRA	Nsp1-N128S/K129E	Nsp1-K164A/H165A	Unvaccinated	WA1/2020	ΔPRRA	Nsp1-N128S/K129E	Nsp1-K164A/H165A	Unvaccinated
	50	50	50	50	152792	50	50	50	50	4367.7	2694	782	113	8406	9158.11
	50	50	50	50	56099.9	50	50	50	50	8007.19		449	292	7083	42203.6
	50	50	50	50	27518.2	50	50	50	50	1282.33	453	3153		161	42046.5
	50	50		50	45726	50	202.315			5269.91	2251	4407		48980	4154
Figure 6k	7 DPC Organ viral titers (PFU)
	Lung						Trachea						Nasal Turbinates
	WA1/2020	ΔPRRA	Nsp1-N128S/K129E	Mock vaccinated	Nsp1-K164A/H165A102	Nsp1-K164A/H165A 103	WA1/2020	ΔPRRA	Nsp1-N128S/K129E	Mock vaccinated	Nsp1-K164A/H165A102	Nsp1-K164A/H165A 103	WA1/2020	ΔPRRA	Nsp1-N128S/K129E	Mock vaccinated	Nsp1-K164A/H165A102	Nsp1-K164A/H165A 103
	50	50	50	50	50	50	50	50	50	600	50	50	50	50	50	50	50	50
	50	50	50	200	50	50	50	50	50	600	50	50	50	50	50	50	50	50
	50	50	50	500	50	50	50	50	50	100	50	50	50	50	50	500	50	50
				100	100	50				50	50	50				50	50	50
				400						50						400
Figure 6l	7 DPC Organ viral sgRNA titers
	Lung						Trachea						Nasal Turbinates
	WA1/2020	ΔPRRA	Nsp1-N128S/K129E	Nsp1-K164A/H165A 102	Nsp1-K164A/H165A 103	Mock vaccinated	WA1/2020	ΔPRRA	Nsp1-N128S/K129E	Nsp1-K164A/H165A 102	Nsp1- K164A/H165A 103	Mock vaccinated	WA1/2020	ΔPRRA	Nsp1-N128S/K129E	Nsp1-K164A/H165A102	Nsp1-K164A/H165A 103	Mock vaccinated
	50	50	50	50	50	1023.2	50	50	50	50	50	420.544	50	50	50	50	50	33973.2
	50	50	50	50	50	509.553	50	50	50	50	50	264.383	50	50	50	50	50	28102.2
	50	50	50	50	50	737.969	50	50	50	50	50	261.381	50	50	50	50	50	42709.6
[truncated: 9 more columns]

## Sheet: Figure 7
Figure 7a	% Impact area
	4 DPC					7 DPC
	WA1/2020	ΔPRRA	Nsp1-N128S/K129E	Nsp1-K164A/H165A	Mock vaccinated	WA1/2020	ΔPRRA	Nsp1-N128S/K129E	Nsp1-K164A/H165A 103	Nsp1-K164A/H165A 102	Mock vaccinated
	1.83333	0.25	0	0.75	14.375	0.2	0.375	0	0	0	50
	0.875	1.25	1.375	0	25	4.5	0	0	0	0	76
	2	0.75	0.25	6.875	15.125	2.5	0	4.625	0	0	90
	0.25	0.25		6.875	15				0.125	0	65
											75
Figure 7b	Lung pathology score 7 DPC
	WA1/2020	ΔPRRA	Nsp1-N128S/K129E	Nsp1-K164A/H165A 1000 PFU	Nsp1-K164A/H165A 100 PFU	Mock vaccinated	unchallenged
	1	5	0	0	0	24	0
	5	0	0	0	0	24	1
	3	0	20	0	0	26
				1	0	22
						21
